# Supplementary material for: Evaluating Conversational Agents for Mental Health: Scoping Review of Outcomes and Outcome Measurement Instruments
Source: J Med Internet Res. 2023 Apr 19;25:e44548. doi: 10.2196/44548 (PMC10157460; doi:10.2196/44548)
Supplement: Multimedia Appendix 4 [file jmir_v25i1e44548_app4.xlsx]

## Sheet: Sheet1
Study details											Outcome measurement Instruments
#	Study ID	CA Name	CA Type	CA personality	Study design	Intervention Goal	Target MH Area	Effectiveness	Study Duration	Attrition	Clinical	Subjective User Experience	Objective User Engagement	Technical outcomes	Other outcomes	Total #
1	Bendig-2021	SISU	Rule-based	Healthcare professional-like	Before-and-after study	Support user in labelling and structuring information into coherent narrative using therapeutic writing	Mental well-being	Effective (single group)	1 day	0	PANAS-G - Positive Affect Negative Affect Schedule German Edition	Open-Ended Feedback	NA	NA	Post-writing questionnaire	11
											Emotion Regulation Questionnaire (ERQ)	Attitudes Psychological Online Interventions
											PHQ-9 - Patient Health Questionnaire	User Experience Questionnaire
											PTSD-7 post-traumatic stress
											FAH-II – Questionnaire for acceptance and action
											GAD-7 - Generalized Anxiety Disorder Scale
											INEP – inventory to assess negative effects of psychotherapy
2	Bennion-2020	MYLO	AI-enhanced	Healthcare professional-like	RCT	Deliver automated treatment for problem-related distressed based on the principles of method of levels (MOL) therapy	Mental well-being	No difference	1 day	0.2034	Problem-related distress	Helpfulness	Time Spent Using the Conversational Agents	NA	NA	7
											Problem resolution	Use Again
											Depression, Anxiety, and Stress Scales 21 (DASS-21)	System Usability Scale (SUS)
3	Bickmore-2010	Laura	Rule-based	Coach-like	Before-and-after study	To evaluate the medication adherence system using patients from a mental health outpatient clinic.	Schizophrenia	Effective	1-4 weeks	0.25	Medication Adherence	Satisfaction with Agent	System Use	NA	NA	4
											Physical Activity Adherence
4	Bird-2018	MYLO	AI-enhanced	Healthcare Professional-like	RCT	Deliver problem solving intervention to reduce psychological distress	Mental well-being	No difference	1 day	0.6235	Problem-related distress	Helpfulness		NA	NA	4
											Problem resolution
											Depression, Anxiety, and Stress Scales 21 (DASS-21)
5	Bray-2020	Xploro	AI-enhanced	Coach-like	Before-and-after study	Provide engaging information about planned surgical procedures to build children's coping strategies	Anxiety	Effective (single group)	1 day	0	Procedural (state) anxiety	Procedural Satisfaction	Intervention Engagement	NA	NA	5
											Procedural knowledge levels
											Procedural involvement
6	Burton-2016	Help4Mood	Rule-based	Healthcare Professional-like	RCT	Support user self-monitoring of depression symptoms	Depression	Effective	1-4 weeks	0.2143	Beck Depression Inventory II (BDI-2)	Experience of Using the System and Views on the Individual Components	System use and acceptability	NA	NA	6
											Quick Inventory of Depressive Symptoms - Self-Report (QIDS-SR)
											Dysfunctional Attitude Scale - Short Form 2 (DAS-SF 2)
											EQ-5D-5L
7	deGennaro-2019	Rose	Rule-based	Coach-like	RCT	Reduce the adverse effects of social exclusion on social media	Mental well-being	Effective	1 day	NA	PANAS-SF - Positive Affect Negative Affect Schedule-SF	User satisfaction		NA	Attention check	5
											Final Mood Assessment				Induction check
8	Ellis-Brush-2021	WYSA	AI-enhanced	Coach-like	Before-and-after study	To explore the relationship between coachee and artificial coach	Mental well-being	No difference	5-8 weeks	0	Employee Resilience	Working Alliance Inventory		NA	NA	2
9	Fadhil-2019	CoachAI	AI-enhanced	Coach-like	Pilot study	To measure participants' engagement in health behavior change activities, their acceptance and use of the system, and their rating of system usability and design.	Mental well-being	Mixed effect (Single group)	1-4 weeks	0.1364	Health Action Process Approach model (HAPA)	Adherence		NA	NA	8
											Health Expectancy	Technology Acceptance Model 2 (TAM2)
												AttrakDiff
												Conversation Agent Familiarity Questionnaire
												Topic-Specific Interaction Preferences
												Users' Opinion About the System
10	Fitzpatrick-2017	Woebot	AI-enhanced	Coach-like	RCT	Deliver CBT program for user with symptoms of anxiety and depression	Depression and Anxiety	Effective	1-4 weeks	0.0882	PHQ-9 - Patient Health Questionnaire	Acceptability and Usability	App engagement	NA	NA	5
											GAD-7 - Generalized Anxiety Disorder Scale
											PANAS - Positive Affect Negative Affect Schedule
11	Freeman-2018	Now I Can Do Heights	AI-enhanced	Coach-like	RCT	Deliver automated virtual reality treatment for fear of height	Phobia	Effective	1-4 weeks	0.102	Heights Interpretation Questionnaire (HIQ)	NA		NA	NA	4
											Acrophobia Questionnaire (AQ)
											Improving Access to Psychological Therapies (IAPT) phobia scale–avoidance
											Simulator Sickness Questionnaire (SSQ)
12	Fulmer-2018	Tess	AI-enhanced	Coach-like	RCT	Deliver personalized conversations based on user emotions and mental health concerns	Depression and Anxiety	Effective	1-4 weeks	0	PHQ-9 - Patient Health Questionnaire	User Satisfaction and Engagement	App engagement	NA	NA	5
											GAD-7 - Generalized Anxiety Disorder Scale
											PANAS - Positive Affect Negative Affect Schedule
13	Gaffney-2014	MYLO	AI-enhanced	Healthcare professional-like	Pilot study	Deliver automated treatment for problem-related distressed based on the principles of method of levels (MOL) therapy	Mental well-being.	Mixed effect	1-4 weeks	0.1538	Problem-related distress	Helpfulness	App engagement	NA	NA	7
											Problem resolution	Likelihood to Use MYLO Effectively Scale (LIME)
											Depression, Anxiety, and Stress Scales 21 (DASS-21)
											Participant conversations with MYLO
14	Greer-2019	Vivibot	AI-enhanced	Coach-like	Feasibility study	Deliver positive psychology skills for young adults treated for cancer	Mental well-being	Mixed effect	5-8 weeks	0.56	Patient-Reported Outcomes Measurement Information System (PROMIS) - Anxiety	Chatbot Feedback	App engagement	NA	NA	7
											PROMIS-Depression	Open-Ended Feedback
											Differential Emotions Scale
											Daily Emotion Rating
15	Huang-2015	TeenChat	AI-enhanced	Informal	Before-and-after study	To build an adolescent-oriented intelligent chatting system TeenChat,	Mental well-being	Effective (single group)	1-4 weeks	0	Effectiveness of Each Conversation		Use statistics	Accuracy of Stress Detection	NA	4
											Perceived Stress Scale-Chinese
16	Hudlika-2013	Chris	AI-enhanced	Coach-like	Pilot study	Deliver mindfulness training and coaching	Mental well-being	Effective	5-8 weeks	0.1875	Knowledge of mindfulness concepts and techniques	Weekly surveys	App engagement	NA	NA	6
											Self-efficacy regarding their ability to continue mindfulness practice	Experience with Chris
											Stage of change
17	Hunt-2021	Zemedy	Rule-based	Coach-like	Crossover RCT	Deliver comprehensive CBT program for people with irritable bowel syndrome	Irritable bowel syndrome	Effective	5-8 weeks	0.4194	IBS-Quality of Life (IBS-QOL)	NA	Dose	NA	NA	8
											Gastrointestinal Symptom Rating Scale-IBS
											Fear of Food Questionnaire
											Visceral Sensitivity Index
											Gastrointestinal Cognitions Questionnaire
											Depression, Anxiety, and Stress Scales
											PHQ-9 - Patient Health Questionnaire
18	Jang-2021	Todaki	AI-enhanced	Coach-like	Pilot study	Provide self-guided management of attention deficit symptoms	ADHD	Effective	1-4 weeks	0.1739	Conner’s Adult ADHD Rating Scale (CAARS) Self-Report	Usability and acceptability	App engagement	NA	NA	7
											Quick Inventory of Depressive Symptomatology-Self-report (K-QIDS-SR)
											Self-rating Anxiety Scale
											Perceived Stress Scale
											Chatbot Adverse Effect
19	Kamita-2019	NA	Rule-based	Healthcare professional-like	RCT	To investigate the efficacy of chatbot in a self-guided mental healthcare course	Mental well-being	Effective	1 day	0	Rosenberg Self-esteem Scale	Technology Acceptance Model		NA	NA	7
											State trait anxiety inventory (STAI)
											Self-rating Depression Scale
											Health Counselling Needs
											Self-repression behavioral trait
											Difficulty in recognizing emotions
20	Ly-2017	Shim	Rule-based	Coach-like	Pilot study	Deliver positive psychology and CBT intervention	Mental well-being	Effective	5-8 weeks	0.0714	Flourishing Scale (FS)	Semi-structured Interview.	Use statistics	NA	NA	5
											Satisfaction With Life Scale (SWLS)
											Perceived Stress Scale (PSS-10)
21	Narain-2020	Sunny	Rule-based	Informal	RCT	Assess the efficacy of a chatbot that facilitates positive messages within existing social network	Mental well-being	No difference	1-4 weeks	NA	18-question psychological wellbeing test	Semi-structured interview	Use statistics	NA	NA	5
											Rosenberg Self-esteem Scale		Message Content
22	Oh-2020	Todaki	Rule-based	Coach-like	RCT	Manage panic symptoms using evidence-based treatments	Panic disorder	Mixed effect	1-4 weeks	0.087	Panic Disorder Severity Scale (PDSS)	System Usability Scale (SUS)	Natural usage pattern	NA	NA	8
											Albany Panic and Phobia Questionnaire	Subjective assessment of chatbot
											Hospital Anxiety and Depression Scale
											Body Sensations Questionnaire (BSQ)
											Anxiety Control Questionnaire (ACQ)
23	Prochaska-2021	Woebot	AI-enhanced	Coach-like	Before-and-after study	Deliver CBT to manage problematic substance use	Substance use disorder	Effective (single group)	5-8 weeks	0.495	Alcohol Use Disorders Identification Test-Concise (AUDIT-C)	Usage Rating Profile-Intervention (URP-I) Feasibility (6 items) and Acceptability (6 items) scales	Usage data	NA	NA	17
											The Drug Abuse Screening Test-10	Client Satisfaction Questionnaire-8 questions (CSQ-8)
											Cravings-Past 7 days	Working Alliance Inventory Short Revised
											Brief Situational Confidence Questionnaire	Lesson Acceptability Ratings
											PHQ-8 - Patient Health Questionnaire
											GAD-7 - Generalized Anxiety Disorder Scale
											Mood Impact After Tools Utilization
											In-the-moment emotional state
											Cravings-Daily
											Physical pain
											Pain intensity
											Serious adverse events
24	Ring-2018a	Tanya	AI-enhanced	Coach-like	Feasibility study	To​ ​evaluate​ ​the​ ​acceptance​ ​and​ ​feasibility​ ​of​ ​our​ ​automated​ ​counseling system​ ​among​ ​individuals​ ​with​ ​mild​ ​to​ ​moderate​ ​depression.	Depression and Anxiety	No difference (Single group)	1 day	NA	PHQ-8 - Patient Health Questionnaire	Attitudes towards agent questionnaire	NA	Empathic feedback accuracy	NA	5
											State trait anxiety inventory (STAI)	Semi-structured interview
25	Ring-2018b	Tanya	AI-enhanced	Coach-like	Feasibility study	To​ ​evaluate​ ​the​ ​acceptance​ ​and​ ​feasibility​ ​of​ ​our​ ​automated​ ​counseling system​ ​among​ ​individuals​ ​with​ ​mild​ ​to​ ​moderate​ ​depression.	Depression and Anxiety	Mixed effect	5-8 weeks	0.0345	PHQ-8 - Patient Health Questionnaire	Working Alliance Inventory	Usage data	NA	NA	6
											State trait anxiety inventory (STAI)	Agent Rating
												Semi-structured interview
26	Shamekhi-2015	Virtual Meditation Coach	Rule-based	Coach-like	Pilot study	to compare virtual meditation coach to self-help video	Mental well-being	Effective (single group)	1 day	0	Mindful Attention Awareness ScaleState trait anxiety inventory (STAI)	Satisfaction with the instructor	NA	NA	NA	7
											PANAS - Positive Affect Negative Affect Schedule
											Toronto Mindfulness Scale
											Jackson's Flow State Scale
											Physiological Arousal using Galvanic Skin Response
27	Shamekhi-2016	Gabby	Rule-based	Coach-like	Pilot study	to collect users’ feedback on the initial system, as well as their suggestions to improve the system for the main randomized controlled trial	Depression	Effective (single group)	9 weeks	0.35	PHQ-9 - Patient Health Questionnaire	Satisfaction With And Attitude Towards the Agent	App engagement	NA	NA	8
											Pain Self-Efficacy Questionnaire
											Duke-UNC Functional Social Support Questionnaire
											Perceived Stress Scale (PSS-10)
											Patient Activation Measure
											Current Opiod Misuse Measure
28	Shamekhi-2017	Gabby	Rule-based	Coach-like	RCT	evaluate the fully-developed system and examine how the conversational agent influences patient performance and satisfaction	Depression	Effective	9 weeks	0.0933	Stress Management Skill Development	Participants Impression of the Whole System and Gabby	App engagement	NA	NA	3
29	Shmekhi-2018b	Virtual Meditation Coach	Rule-based	Coach-like	Pilot study	to compare the responsive coach to widely available self-help media to evaluate the performance of our approach over one of the most common solutions people currently use to learn meditation	Mental well-being	Mixed effect (Single group)	1 day	0	State trait anxiety inventory (STAI)	Instructor Evaluation Questionnaire	NA	NA	NA	8
											Toronto Mindfulness Scale	Meditation ExperienceEvaluation
											Jackson's Flow State Scale	System Interactivity
											Chest Expansion Sensor	Semi-structured interview
30	Sidner-2018	Karen	Rule-based	Coach-like	RCT	To evaluate the efficacy of the AlwaysOn system that was deployed into the homes of isolated older adults	Mental well-being	No difference	1-4 weeks	0.2121	Norbeck Social Support Questionnaire	Working alliance with agent	Usage data	NA	NA	9
											UCLA Loneliness Questionnaire	Social agent rating
											General happiness	Semi-structured interview
											ABC questionnaire for Affective Benefits
											Relationship closeness inventory
31	So-2020	GAMBOT	Rule-based	Coach-like	RCT	Deliver CBT for problem gambler	Gambling disorder	No difference	1-4 weeks	0.0938	Problem Gambling Severity Index	Net Promoter Score	Usage data	NA	NA	7
											Gambling Symptom Assessment Scale (G-SAS)	Usability and workability questionnaire
											Amount Wagered in Past Month
											Gambling frequency
32	Suganuma-2018	Sabori	AI-enhanced	Knowledgeable	Nonrandomized comparison	Deliver CBT to prevent mental health issues	Mental well-being	Effective	1-4 weeks	0.5527	World Health Organization-Five Well-Being Index (WHO-5-J)	NA	NA	NA	NA	3
											Behavioural Activation for Depression Scale (BADS)
											Kessler 10-J
